# Supplementary material for: Azoles activate type I and type II programmed cell death pathways in crop pathogenic fungi
Source: Nat Commun. 2024 May 31;15:4357. doi: 10.1038/s41467-024-48157-9 (PMC11143370; doi:10.1038/s41467-024-48157-9)
Supplement: Supplementary file 12 — Source Data file [file 41467_2024_48157_MOESM12_ESM.xlsx]

## Sheet: Fig1A
Fig.1A Plasmamembrane and nucleus labeling in Z. tritici cells
		mCherry-ZtSSO1							ZtGFP-ZtHis1							Overlay

## Sheet: Fig1B
Fig1B Growth of Z. tritici conidia in the presence of the solvent m, epoxiconazoleand metconazole
Control	NR of cornidia per ml (105)										Nr. Of cells pre cornidia										Nr of cells per ml (105)
	Exp1	Exp2	Exp3	Exp4							Exp1	Exp2	Exp3	Exp4							Exp1	Exp2	Exp3	Exp4
T0	7.8	7.7	7.6	7.7							2.02564	1.97222	1.86486	2							15.8	15.1861	14.173	15.4
T2h	8.4	9.45	8.15	8.55							2.19444	2.16216	2.47059	2.31111							18.4333	20.4324	20.1353	19.76
T4h	8.7	10.2	9.05	9.75							3.32143	3.46154	3.39394	3.61538							28.8964	35.3077	30.7152	35.25
T6h	12.8	15.65	14.35	13.2							5	5.27778	4.56522	5.25							64	82.5972	65.5109	69.3
T8h	18.25	16.65	18.55	17.35							6.07692	5.56667	5.5	6.15385							110.904	92.685	102.025	106.769
Epoxiconazole
	Exp1	Exp2	Exp3	Exp4							Exp1	Exp2	Exp3	Exp4							Exp1	Exp2	Exp3	Exp4
T0	7.8	7.7	7.6	7.7							2.02564	1.97222	1.86486	2							15.8	15.1861	14.173	15.4
T2h	7.9	8	7.5	8.4							2.28571	1.88889	2.34286	2.22222							18.0571	15.1111	17.5714	18.6667
T4h	8.25	8.75	8	8.9							3.22857	3.31034	3	2.9697							26.6357	28.9655	24	26.4303
T6h	11.8	12	10.25	12.35							3.68966	3.37037	2.89286	3.25							43.5379	40.4444	29.6518	40.1375
T8h	14.35	14.4	12.5	15.6							3.34615	3.03704	2.34483	3.33333							48.0173	43.7333	29.3103	52
Metconazole
	Exp1	Exp2	Exp3	Exp4							Exp1	Exp2	Exp3	Exp4							Exp1	Exp2	Exp3
T0	7.8	7.7	7.6	7.7							2.02564	1.97222	1.86486	2							15.8	15.1861	14.173	15.4
T2h	7.95	8.45	8.45	8.2							2.18182	2.27778	2.02857	2.26316							17.3455	19.2472	17.1414	18.5579
T4h	8	8.95	8.65	8.75							2.82759	3.56098	2.75	2.74286							22.6207	31.8707	23.7875	24
T6h	12.25	11.6	11.95	12.55							3.09375	3.2	3.56667	3.375							37.8984	37.12	42.6217	42.3562
T8h	14.75	13.3	15.05	15.65							2.95455	3.03846	3.2963	3.14706							43.5795	40.4115	49.6093	49.2515

## Sheet: Fig1C
Fig.1C Mortality of Epoxiconazole and Metconazole
	Control							Epoxiconazole							Metconazole
								0.01ug/ml							0.01ug/ml
	Count total cells	Count dead cells	Count dead cells in %					Count total cells	Count dead cells	Count dead cells in %					Count total cells	Count dead cells	Count dead cells in %
Day0	129	3	2.32558					129	3	2.32558					129	3	2.32558
	94	1	1.06383					94	1	1.06383					94	1	1.06383
	145	4	2.75862					145	4	2.75862					145	4	2.75862
Day1	150	2	1.33333					124	12	9.67742					209	31	14.8325
	147	2	1.36054					156	18	11.5385					142	19	13.3803
	109	0	0					134	16	11.9403					176	26	14.7727
Day2	162	3	1.85185					154	44	28.5714					180	46	25.5556
	159	4	2.51572					193	54	27.9793					159	47	29.5597
	199	3	1.50754					199	62	31.1558					220	66	30
Day3	132	2	1.51515					175	106	60.5714					226	138	61.0619
	172	4	2.32558					178	105	58.9888					165	98	59.3939
	156	3	1.92308					253	149	58.8933					212	127	59.9057
Day4	176	4	2.27273					143	102	71.3287					168	123	73.2143
	167	4	2.39521					127	94	74.0157					147	108	73.4694
	171	4	2.33918					149	105	70.4698					140	99	70.7143

## Sheet: Fig1D
Fig.1D Plasmamembrane and and Live Dead stain in Z. tritici cells treated with 0.01ug/ml Azole for 4 Days
	Control
	GFP-ZtSSO1					Live Dead Stain					Overlay
	0.01ugml Metconazole

## Sheet: Fig1E
Fig.1E Live Dead analysis after washing out
after 1 day						after 2 days
Control washed
Total	Dead		% Dead			Total	Dead		% Dead
282	6		2.12766			208	4		1.92308
369	12		3.25203			158	2		1.26582
207	2		0.966184			165	2		1.21212
Epoxiconazole
Total	Dead		% Dead			Total	Dead		% Dead
317	305		96.2145			183	183		100
350	344		98.2857			219	218		99.5434
333	331		99.3994			145	144		99.3103
Epoxiconazole washed
Total	Dead		% Dead			Total	Dead		% Dead
311	35		11.254			114	113		99.1228
259	56		21.6216			128	126		98.4375
245	61		24.898			103	103		100
Metconazole
Total	Dead		% Dead			Total	Dead		% Dead
217	213		98.1567			149	146		97.9866
292	292		100			216	216		100
253	252		99.6047			178	176		98.8764
Metconazole washed
Total	Dead		% Dead			Total	Dead		% Dead
119	31		26.0504			116	112		96.5517
115	49		42.6087			112	112		100
296	69		23.3108			126	125		99.2063

## Sheet: Fig1F
Fig.1F Mortality of Epoxiconazole and Metconazole
		Epoxiconazole					Metconazole
		Count total cells	Count dead cells	Count dead cells in %			Count total cells	Count dead cells	Count dead cells in %
0ugml		380	6	1.57895			376	7	1.8617
		389	7	1.79949			202	4	1.9802
		196	3	1.53061			177	2	1.12994
0.001ugml		299	6	2.00669			220	6	2.72727
		230	6	2.6087			203	5	2.46305
		458	6	1.31004			150	4	2.66667
0.01ugml		289	40	13.8408			337	45	13.3531
		520	59	11.3462			253	32	12.6482
		183	23	12.5683			139	13	9.35252
0.1ugml		313	40	12.7796			433	66	15.2425
		456	78	17.1053			222	39	17.5676
		510	78	15.2941			182	33	18.1319
1ugml		283	63	22.2615			242	39	16.1157
		358	50	13.9665			220	43	19.5455
		355	62	17.4648			188	41	21.8085

## Sheet: Fig1G
Fig.1G analysis of membrane fluidity
	Control		Background corrected measurments
			Pre	0	0.5	1	1.5	2	2.5	3	3.5	4	4.5	5	5.5	6		Pre	0	0.5	1	1.5	2	2.5	3	3.5	4	4.5	5	5.5	6
																																		Mean	Std. Deviation	N
Experiment 1	Cell1	FRAP region	1585.71	81.4286	158.143	228.143	303.286	311.857	338	358.571	449.286	468.714	495.714	471.714	500.714	564.571		102.18	5.69499	12.4113	15.7514	23.208	22.2317	25.9231	28.5435	34.9312	38.2928	40.1983	35.5115	37.8081	44.3129		-1	99.2849	3.52971	15
		Reverence Region	1551.89	1429.83	1274.19	1448.4	1306.81	1402.76	1303.86	1256.23	1286.2	1224.03	1233.17	1328.34	1324.36	1274.06																	0	13.7029	7.02089	15
																																	0.5	19.5645	8.17984	15
	Cell2	FRAP region	870.756	35.8778	130.611	145.811	160.778	246.811	267.5	242.933	311.178	304.578	276.5	336.911	348.989	337.644		100.295	5.19135	22.5657	22.1694	31.5792	39.8967	53.2869	43.4808	56.1367	55.4174	50.3676	58.5278	59.8517	58.9349		1	22.6398	10.0378	15
		Reverence Region	868.196	691.107	578.804	657.714	509.125	618.625	502	558.714	554.321	549.607	548.964	575.643	583.089	572.911																	1.5	28.228	11.318	15
																																	2	29.7232	11.6431	15
	Cell3	FRAP region	1000.75	65	113.909	124.942	139.117	158.825	180.149	204.253	235.539	216	220	220.526	255.87	303.974		103.016	7.2979	13.913	14.2527	17.9648	19.2888	22.8596	30.2705	36.1588	29.6871	34.5963	36.4598	43.1403	46.7032		2.5	34.3355	14.2458	15
		Reverence Region	971.444	890.667	818.726	876.615	774.385	823.402	788.068	674.761	651.402	727.59	635.906	604.846	593.111	650.863																	3	36.7193	14.9917	15
																																	3.5	42.3858	15.3757	15
	Cell4	FRAP region	1464.72	287.556	379.944	417.833	481.278	423.056	443.833	424.889	431.833	386.722	386.278	413.111	389.889	459		95.5003	24.6668	29.3344	30.6475	37.8063	32.2792	34.9602	30.6572	38.6187	34.028	32.4714	33.7548	35.4105	41.5228		4	41.7728	16.7383	15
		Reverence Region	1533.74	1165.76	1295.22	1363.35	1273.01	1310.62	1269.54	1385.93	1118.2	1136.48	1189.59	1223.86	1101.05	1105.42																	4.5	44.698	19.2586	15
																																	5	45.082	16.7057	15
	Cell5	FRAP region	1732.31	123.958	275.944	288.486	440.292	429.889	481.819	542.028	639.306	596.014	751.833	723.778	677.222	669.917		101.96	9.56806	16.9235	17.5187	25.5257	26.3594	29.1619	34.8095	39.8875	36.0655	42.569	42.9365	45.0463	44.8917		5.5	46.8547	17.3974	15
		Reverence Region	1699	1295.54	1630.54	1646.73	1724.9	1630.88	1652.22	1557.12	1602.77	1652.59	1766.15	1685.69	1503.39	1492.29																	6	49.4315	18.6208	15
	Cell6	FRAP region	1569.4	157.8	264.8	261.9	434	484.3	534.4	570.3	629.4	690.4	661.9	736.2	701.4	789.8		98.9132	12.857	19.5611	19.908	31.5317	34.7646	41.5635	42.6074	54.6861	55.3208	71.8606	66.2636	60.3747	69.4499
		Reverence Region	1586.64	1227.35	1353.71	1315.55	1376.39	1393.08	1285.74	1338.5	1150.93	1247.99	921.089	1111.02	1161.74	1137.22
Experiment 2	Cell7	FRAP region	2532.78	250.132	252.559	265	274.414	272.764	293.518	299.3	372.486	345.136	331.836	397.836	432.75	370.568		99.0119	11.6778	10.7939	11.9042	12.021	12.2797	13.1291	14.1022	19.1505	14.771	13.6723	17.8907	19.2203	17.1146
		Reverence Region	2558.05	2141.94	2339.83	2226.11	2282.79	2221.26	2235.63	2122.36	1945.05	2336.58	2427.07	2223.71	2251.53	2165.21
	Cell8	FRAP region	4177.5	266.912	273.388	297.225	341.55	414.287	413.575	457.588	547.088	567.888	555.125	680.963	685.487	749.787		102.47	8.18593	7.89803	9.06329	10.8343	12.7843	13.9245	14.6587	19.2221	18.735	17.7993	23.6082	22.6666	26.9058
		Reverence Region	4076.79	3260.62	3461.46	3279.44	3152.49	3240.6	2970.12	3121.6	2846.14	3031.16	3118.8	2884.44	3024.21	2786.71
	Cell9	FRAP region	1840.44	121.027	146.306	118.443	151.149	125.341	187.392	225.055	210.651	278.816	258.969	315.69	309.208	352.451		100.817	10.9343	11.888	9.54816	11.2409	10.0518	13.7347	17.4429	17.0418	21.6386	21.4393	26.2342	23.4893	27.3382
		Reverence Region	1825.53	1106.87	1230.7	1240.48	1344.64	1246.95	1364.38	1290.24	1236.08	1288.51	1207.92	1203.36	1316.38	1289.23
	Cell10	FRAP region	2624.18	310.094	490.786	680.795	826.274	867.692	918.179	1082.73	1141.97	969.197	1068.42	1101.17	1031.85	1241.59		97.6403	16.2571	22.4851	29.9312	38.8286	37.1746	41.5858	57.3711	59.8671	40.0895	42.8447	48.629	49.9397	53.7314
		Reverence Region	2687.6	1907.43	2182.72	2274.53	2128	2334.1	2207.92	1887.23	1907.5	2417.58	2493.7	2264.43	2066.18	2310.73
	Cell11	FRAP region	2606.81	295.74	406.688	547.825	681.786	788.981	804.149	757.266	1111.23	941.662	1087.15	1083.95	1078.98	931.13		99.5329	13.5444	17.2431	23.0622	27.2238	39.3336	33.5842	29.3399	43.3471	45.1086	48.6696	42.1904	44.9368	40.4898
		Reverence Region	2619.05	2183.48	2358.55	2375.43	2504.37	2005.87	2394.43	2581.01	2563.56	2087.55	2233.73	2569.2	2401.1	2299.66
Experiment 3	Cell12	FRAP region	600.409	120.841	182.676	257.67	278.517	326.074	328.545	413.949	432.324	403.278	262.455	403.642	483.733	549.369		88.703	19.5988	31.3832	37.3672	43.9595	41.0978	46.1144	61.3745	62.125	71.5094	78.3702	73.3224	77.9829	91.423
		Reverence Region	676.876	616.573	582.082	689.564	633.576	793.409	712.458	674.464	695.894	563.952	334.891	550.503	620.306	600.909
	Cell13	FRAP region	1663.4	390.624	698.047	795.306	793.984	795.855	793.086	836.078	751.882	863.455	861.227	932.761	938.227	916.22		100.74	30.3108	36.3317	41.189	43.2007	42.3661	49.3935	44.4479	44.0605	47.8754	47.8507	52.7701	53.6225	55.9446
		Reverence Region	1651.18	1288.73	1921.32	1930.87	1837.9	1878.52	1605.65	1881.03	1706.48	1803.54	1799.82	1767.59	1749.69	1637.73
	Cell14	FRAP region	1256.63	131.033	200.1	309.244	359.589	427.611	480.222	597	541.411	578.811	689.667	541.3	633.222	599.378		99.4003	12.3917	16.2319	24.3149	30.3533	33.7966	40.0764	51.0097	48.0473	51.7522	60.6977	50.2787	57.6396	58.3493
		Reverence Region	1264.21	1057.43	1232.76	1271.83	1184.68	1265.25	1198.27	1170.37	1126.83	1118.43	1136.23	1076.6	1098.59	1027.22
	Cell15	FRAP region	1076.46	159	261.077	342.231	377.615	404.308	520.154	465.077	510.154	560.308	558.231	547.846	583.769	552.923		99.0924	17.3673	24.5033	32.9695	38.1425	42.1426	55.7343	50.6738	62.5061	66.3011	67.0634	67.8527	71.691	64.3602
		Reverence Region	1086.32	915.512	1065.48	1038.02	990.012	959.381	933.274	917.786	816.167	845.095	832.393	807.405	814.286	859.107
	Epoxiconazole		Background corrected measurments
			Pre	0	0.5	1	1.5	2	2.5	3	3.5	4	4.5	5	5.5	6		Pre	0	0.5	1	1.5	2	2.5	3	3.5	4	4.5	5	5.5	6
																																		Mean	Std. Deviation	N
Experiment 1	Cell1	FRAP region	1729.38	121.949	142.838	149.303	163.101	195.01	169.313	210.899	205.101	215.848	199.929	255.354	298.556	275.071		98.6733	10.0649	11.3799	13.0086	13.4896	14.3716	14.2793	18.8257	16.5891	18.8484	17.7643	22.0426	21.9043	19.93		-1	99.9091	3.90922	15
		Reverence Region	1752.64	1211.64	1255.18	1147.73	1209.09	1356.91	1185.73	1120.27	1236.36	1145.18	1125.45	1158.45	1363	1380.18																	0	11.2528	4.14594	15
																																	0.5	14.491	6.50642	15
	Cell2	FRAP region	2813.09	165.414	215.814	242.948	232.276	286.771	294.09	322.352	331.09	365.724	345.229	408.505	391.367	424.762		102.83	9.20392	12.4024	14.5161	13.4037	14.664	16.9034	17.9309	17.4074	21.0399	18.9885	22.8595	21.4901	23.1476		1	15.0879	5.46961	15
		Reverence Region	2735.66	1797.22	1740.1	1673.64	1732.92	1955.61	1739.83	1797.75	1902.01	1738.24	1818.09	1787.03	1821.15	1835.01																	1.5	16.2317	6.48706	15
																																	2	19.8238	9.24216	15
	Cell3	FRAP region	1630.18	165.617	195.733	207.583	202.1	222.2	256.683	213.083	228.583	215.217	201.217	187	231.667	274.183		99.688	13.4703	14.6748	15.2061	15.1694	18.6286	21.3935	17.8689	17.735	17.768	15.9927	15.1372	18.5944	23.3409		2.5	21.1388	12.0999	15
		Reverence Region	1635.29	1229.49	1333.81	1365.13	1332.29	1192.79	1199.82	1192.48	1288.88	1211.26	1258.18	1235.36	1245.9	1174.69																	3	22.1253	10.4742	15
																																	3.5	21.7809	11.3483	15
	Cell4	FRAP region	1406.84	94.0818	120.027	137.382	125.118	160.245	163.918	155.055	101.027	128.564	131.082	171.6	160.236	190.118		99.6108	8.48569	12.0906	15.584	14.0403	19.7314	18.0677	16.4983	11.0172	13.6728	15.7778	20.1761	17.9338	23.3458		4	23.5595	13.4645	15
		Reverence Region	1412.33	1108.71	992.733	881.556	891.133	812.133	907.244	939.822	917	940.289	830.8	850.511	893.489	814.356																	4.5	24.0973	11.2122	15
																																	5	26.3863	12.8541	15
	Cell5	FRAP region	2156.75	116.083	168.208	174.208	173.917	197.667	176.417	169.875	158.958	184.25	266.833	231.333	198.917	251.792		101.285	7.81293	11.2566	12.4913	12.8321	15.929	13.5782	14.037	13.3906	14.8563	21.7276	18.5382	16.5642	21.8007		5.5	27.0639	14.66	15
		Reverence Region	2129.4	1485.79	1494.31	1394.64	1355.33	1240.92	1299.26	1210.19	1187.09	1240.21	1228.09	1247.87	1200.88	1154.97																	6	29.6105	14.8986	15
	Cell6	FRAP region	1802.82	164.344	211.6	144.1	159.444	190.378	162.3	195.867	206.611	196.256	227.178	210.322	241.222	226.056		101.64	14.4738	17.5288	10.3483	10.9635	14.0731	13.8776	20.0387	18.2021	20.8719	22.1526	20.8478	20.0064	19.2421
		Reverence Region	1773.73	1135.46	1207.15	1392.5	1454.32	1352.77	1169.51	977.44	1135.1	940.286	1025.51	1008.85	1205.73	1174.8
Experiment 2	Cell7	FRAP region	1402.42	151	180.967	294.517	378.95	447.933	521.65	521.15	569.3	637.8	645.717	628.617	712.683	708.517		99.4692	14.0361	15.0101	20.5951	33.2466	39.5235	44.093	48.4806	49.9116	63.16	52.0711	51.7842	62.5033	61.065
		Reverence Region	1409.9	1075.8	1205.63	1430.03	1139.82	1133.33	1183.07	1074.97	1140.62	1009.82	1240.07	1213.92	1140.23	1160.27
	Cell8	FRAP region	772.056	78.1111	88.2667	54.9	78.1111	102.044	71.8222	125.189	110.989	90.5667	96.5	111.344	139.011	137.9		87.4603	19.7675	29.5626	14.9601	16.6958	23.7603	17.3662	34.7241	27.5869	22.0746	21.2848	24.4512	27.7578	29.1991
		Reverence Region	882.75	395.15	298.575	366.975	467.85	429.475	413.575	360.525	402.325	410.275	453.375	455.375	500.8	472.275
	Cell9	FRAP region	2223.99	119.725	122.236	168.973	165.709	180.143	171.484	232.5	201.846	233.473	261.522	301.813	312.78	392.566		98.7884	6.75286	6.93112	9.32108	9.83352	10.6237	10.5501	13.5389	12.1807	15.0996	16.837	20.2292	19.4313	26.8755
		Reverence Region	2251.27	1772.96	1763.59	1812.8	1685.14	1695.67	1625.41	1717.27	1657.1	1546.21	1553.26	1491.97	1609.67	1460.69
	Cell10	FRAP region	2666.88	235.067	305.617	411.683	446.15	453.367	476.483	498	542.217	503.483	635.683	620.483	684.533	720.583		102.127	11.795	13.7817	22.9898	21.7278	21.3191	22.0871	23.7108	24.9516	25.7614	30.7147	33.2668	34.352	47.2031
		Reverence Region	2611.35	1992.93	2217.55	1790.72	2053.36	2126.57	2157.29	2100.31	2173.08	1954.41	2069.64	1865.18	1992.7	1526.56
	Cell11	FRAP region	2765.29	263.714	231.571	346.571	318.571	371.857	391.857	334.714	368	369.714	373.429	414.429	442.714	465.429		100.315	12.14	8.58228	12.7635	10.9595	13.6506	14.5845	12.0775	12.8895	13.5398	13.5295	14.3546	15.6989	17.1325
		Reverence Region	2756.61	2172.28	2698.25	2715.33	2906.81	2724.11	2686.81	2771.39	2855.03	2730.58	2760.11	2887.08	2820.03	2716.64
	Cell12	FRAP region	3483.93	267.464	384.054	403.768	482.411	522.125	547.196	636.839	664.214	696.375	753.714	794.446	822.554	868.75		100.909	9.23565	12.6352	13.0897	15.6651	17.1337	17.9508	21.4878	22.7748	22.8245	24.4817	28.5907	29.6584	32.0339
		Reverence Region	3452.54	2896	3039.54	3084.61	3079.53	3047.36	3048.31	2963.73	2916.44	3051	3078.69	2778.69	2773.43	2711.97
	Cell13	FRAP region	1845.44	216.397	321.333	387.889	398.27	459.397	544.937	508.349	570.794	511.968	577.714	774.492	747.683	840.571		104.904	18.0441	25.7971	27.1599	22.9361	36.3989	38.3299	31.0787	39.5428	37.8339	40.4732	52.0463	49.6233	52.2494
		Reverence Region	1759.17	1199.27	1245.62	1428.17	1736.43	1262.12	1421.7	1635.68	1443.48	1353.2	1427.4	1488.08	1506.72	1608.77
	Cell14	FRAP region	1117.72	65.453	144.983	163.923	194.974	246.205	307.521	239.838	320.026	269.145	273.427	315.573	355.88	293.863		98.1472	8.75829	19.8152	18.7072	23.1284	30.5454	46.9303	32.4793	31.7114	36.121	36.6953	41.2526	42.7776	42.1914
		Reverence Region	1138.82	747.326	731.674	876.258	843.008	806.03	655.273	738.432	1009.18	745.121	745.129	764.977	831.932	696.5
	Cell15	FRAP region	988.904	28.0513	43.0256	39.0962	61.0385	41.7436	51.5705	68.7692	72.0513	51.5962	83.5449	59.75	46.6923	42.5641		102.79	4.75177	5.91594	5.5776	9.3838	7.00455	7.091	9.10308	10.8234	9.92107	12.9691	10.218	7.66222	5.40051
		Reverence Region	962.067	590.333	727.283	700.95	650.467	595.95	727.267	755.45	665.7	520.067	644.183	584.75	609.383	788.15
	Metconazole		Background corrected measurments
																		Pre	0	0.5	1	1.5	2	2.5	3	3.5	4	4.5	5	5.5	6
																																		Mean	Std. Deviation	N
Experiment 1	Cell1	FRAP region	2923.58	281.958	294.5	308.875	333.417	311.25	357.667	363.708	357.375	416.917	513.542	524.917	520.458	563.958		98.0922	13.0218	13.937	15.0784	15.9187	13.7904	16.2074	18.4363	17.0165	18.9716	23.7146	23.3124	23.0989	28.1819		-1	99.8649	2.36933	15
		Reverence Region	2980.44	2165.28	2113.08	2048.45	2094.49	2257	2206.81	1972.78	2100.17	2197.58	2165.51	2251.66	2253.18	2001.14																	0	12.2667	3.74804	15
																																	0.5	14.7738	5.051	15
	Cell2	FRAP region	2589.29	147.848	129.8	194.819	175.414	232.205	248.671	214.419	236.857	278.3	321.557	331.848	372.167	357.167		94.8255	7.26468	6.17028	9.26572	9.17338	10.8914	11.6733	10.3055	12.1387	14.1096	15.8678	16.7471	18.8741	17.2579		1	18.1778	7.20589	15
		Reverence Region	2730.58	2035.16	2103.63	2102.58	1912.21	2132	2130.26	2080.63	1951.26	1972.42	2026.47	1981.53	1971.84	2069.58																	1.5	22.6244	8.83869	15
																																	2	24.4281	10.6968	15
	Cell3	FRAP region	3899.15	228.667	201.583	174.958	193.458	214.292	264.146	249.688	229.688	270.042	247.771	270.292	293.312	255.5		101.189	8.04303	7.07861	6.39548	7.30376	7.42379	8.90245	9.69997	8.23086	10.8439	9.15522	9.8919	10.8764	9.69094		2.5	26.5365	13.2638	15
		Reverence Region	3853.32	2843.04	2847.78	2735.66	2648.75	2886.56	2967.11	2574.11	2790.56	2490.26	2706.33	2732.45	2696.78	2636.48																	3	28.3394	12.4738	15
																																	3.5	30.4803	14.468	15
	Cell4	FRAP region	1743.17	203.826	221.636	256.848	267.856	265.667	229.962	270.235	270.826	284.136	282.47	310.485	443.917	331.091		103.622	13.6473	15.1571	17.0014	20.1289	17.4252	14.3531	17.8908	19.2076	19.4802	19.7284	22.5745	31.059	24.4465		4	32.4108	14.4128	15
		Reverence Region	1682.23	1493.52	1462.26	1510.75	1330.7	1524.61	1602.18	1510.47	1410	1458.59	1431.79	1375.38	1429.27	1354.35																	4.5	35.0662	16.1618	15
																																	5	36.3947	16.1596	15
	Cell5	FRAP region	1218.41	57.2	126.215	217.492	358.269	383.523	351.092	484.992	541	631.338	616.515	593.654	632.392	721.669		98.9216	6.64485	12.6502	18.048	32.926	37.3752	33.5591	45.444	54.5957	57.3679	62.4465	65.1424	69.985	73.9079		5.5	38.5285	16.7168	15
		Reverence Region	1231.69	860.817	997.738	1205.08	1088.1	1026.14	1046.19	1067.23	990.921	1100.51	987.27	911.317	903.611	976.444																	6	39.6012	17.7589	15
	Cell6	FRAP region	2453.7	294.85	421.05	480.225	575.35	620.75	691.625	698	775.075	918.6	923.475	962.125	1001.38	995.5		99.3991	15.6143	22.3448	24.9899	28.168	31.931	38.0629	39.168	42.6571	45.9302	52.1319	54.2376	61.9266	60.1902
		Reverence Region	2468.53	1888.34	1884.33	1921.68	2042.57	1944.04	1817.06	1782.07	1816.99	1999.99	1771.42	1773.91	1617.04	1653.92
	Cell7	FRAP region	893.578	75.6778	103.211	98.2222	110.289	126.622	121.067	145.322	102.344	139.556	135.567	112.6	146.189	171.089		101.195	12.6418	14.2936	15.177	19.109	23.64	28.0539	23.2823	19.0713	22.9605	24.934	22.2844	32.2082	34.255
		Reverence Region	883.023	598.631	722.077	647.179	577.156	535.627	431.55	624.174	536.64	607.808	543.701	505.287	453.887	499.457
Experiment 2	Cell8	FRAP region	2037.64	284.101	334.475	387.909	411.162	465.808	633.081	638.788	642.303	624.97	635.364	683.859	727.939	727.162		101.673	15.4959	19.3161	22.6522	24.7765	29.1039	39.941	39.3974	40.5718	43.8396	47.4683	46.4709	47.3726	49.2115
			2004.1	1833.4	1731.58	1712.46	1659.48	1600.5	1585.04	1621.4	1583.12	1425.58	1338.5	1471.58	1536.62	1477.62
	Cell9	FRAP region	1291.17	106.125	185.458	297.5	366.75	418.625	444.542	423.208	463.792	463	530.208	536.417	522.625	545.583		100.344	10.6884	19.2343	31.7261	38.8892	46.1357	56.9802	49.5236	50.0238	53.9995	62.6061	60.3932	60.0073	65.1438
		Reverence Region	1286.74	992.896	964.208	937.714	943.065	907.377	780.169	854.558	927.143	857.416	846.896	888.208	870.935	837.506
	Cell10	FRAP region	2006.4	225.806	315.653	324.083	383.819	407.403	380.986	465.194	398.236	469.056	550.5	573.944	586.347	549.194		97.2029	14.7564	19.7382	20.4061	25.1136	25.845	25.3287	31.7106	25.3188	31.8772	36.2615	41.0147	37.7025	40.58
		Reverence Region	2064.14	1530.22	1599.19	1588.17	1528.33	1576.33	1504.17	1467	1572.89	1471.44	1518.14	1399.36	1555.19	1353.36
	Cell11	FRAP region	1857	274.975	365.625	443.9	479.85	533.425	576.6	531.525	639.05	609.65	598.1	619.025	679.95	670.325		101.383	21	22.4674	30.2797	32.1739	33.1993	37.3734	33.9091	39.0299	38.6583	38.389	37.7619	43.8146	44.3113
		Reverence Region	1831.67	1309.4	1627.36	1466	1491.43	1606.74	1542.81	1567.5	1637.33	1577.02	1558	1639.29	1551.88	1512.76
	Cell12	FRAP region	2388.48	215.571	212.732	317.554	468.214	359.446	337.357	416.643	534.821	541.482	559.357	623.5	631.321	575.321		99.5242	11.2638	12.1948	17.8929	22.8272	20.1274	18.6403	26.7113	35.2094	33.5058	35.5709	38.8011	34.6692	32.4613
		Reverence Region	2399.9	1913.84	1744.44	1774.74	2051.13	1785.86	1809.83	1559.8	1518.97	1616.09	1572.51	1606.91	1820.99	1772.33
	Cell13	FRAP region	1399.3	166.125	170.3	221.575	329.3	367.125	410.225	346.325	492.75	533.85	527.775	568.45	479.575	580.475		99.0129	13.3374	12.0313	13.6286	25.6825	27.619	29.9489	24.8484	31.5714	32.4458	33.8173	38.2744	30.9553	36.6057
		Reverence Region	1413.25	1245.56	1415.47	1625.81	1282.19	1329.25	1369.75	1393.75	1560.75	1645.36	1560.67	1485.19	1549.25	1585.75
	Cell14	FRAP region	4534.14	336.167	329.178	326.411	390.711	412.422	405.089	534.856	637.6	700.2	761.889	836.311	857.967	951.789		103.609	9.05976	10.0345	10.2097	12.7093	13.2766	12.6764	16.59	18.5848	20.4874	22.9164	26.0143	26.5366	28.811
		Reverence Region	4376.22	3710.55	3280.45	3197.07	3074.22	3106.39	3195.61	3223.97	3430.77	3417.71	3324.65	3214.81	3233.14	3303.56
	Cell15	FRAP region	2555.49	248.364	267.416	311.948	388.974	445.766	437.818	561.935	560.61	547.779	496	506.831	542.247	498.234		97.9791	11.5209	14.9591	19.9156	24.4657	28.6372	26.3468	38.1736	43.9763	41.6847	40.985	43.0001	48.8412	48.9629
		Reverence Region	2608.2	2155.78	1787.65	1566.35	1589.88	1556.6	1661.75	1472.05	1274.8	1314.1	1210.2	1178.68	1110.22	1017.58
ANOVA summary of Control, Epoxiconazole and Metconazole			Pre	0	0.5	1	1.5	2	2.5	3	3.5	4	4.5	5	5.5	6
F			0.1637	0.8469	2.714	3.552	6.53	3.292	3.771	4.925	8.381	5.578	6.309	5.583	5.575	4.999
P value			0.8495	0.4359	0.0779	0.0376	0.0034	0.047	0.0312	0.012	0.0009	0.0071	0.004	0.0071	0.0071	0.0113
P value summary			ns	ns	ns	*	**	*	*	*	***	**	**	**	**	*
Significant diff. among means (P < 0.05)?			No	No	No	Yes	Yes	Yes	Yes	Yes	Yes	Yes	Yes	Yes	Yes	Yes
R squared			0.007736	0.03877	0.1145	0.1447	0.2372	0.1355	0.1522	0.19	0.2852	0.2099	0.231	0.21	0.2098	0.1923

## Sheet: Fig1H
Fig.1H Images of PI and DIBAC4(3) stain of Epoxiconazo;e treated cells of Z. tritici
		PI + mChreey-ZtSSO1							DIBAC4(3)							Merge

## Sheet: Fig1I
Fig.1I Depolymerised cells identified using DIBAC4(3) staining
		Control				Epoxiconazole				Metconazole
		Total	DIBAC4(3) positive	DIBAC4(3)positive in %		Total	DIBAC4(3) positive	DIBAC4(3)positive in %		Total	DIBAC4(3) positive	DIBAC4(3)positive in %
	Exp. 1	181	2	1.10497		252	2	0.793651		129	1	0.775194
	Exp. 2	124	1	0.806452		174	1	0.574713		103	2	1.94175
	Exp. 3	130	2	1.53846		151	2	1.3245		112	1	0.892857
			Control	Epoxiconazole	Metconazole
	Mean		1.15	0.8976	1.203
	Std. Deviation		0.3681	0.3856	0.6422
	Std. Error of Mean		0.2125	0.2226	0.3708
	N		3	3	3
	ANOVA summary of Control, Epoxiconazole and Metconazole
	F			0.3444
	P value			0.7218
	P value summary			ns
	Significant diff. among means (P < 0.05)?			No
	R squared			0.103

## Sheet: Fig2A
Fig.2A Septation and morphology defect in spores of Z. tritici
		Control								Epoxiconazole
Upper image
Lower image

[truncated: 101 more sheets: Fig2B, Fig2C, Fig2D, Fig2E, Fig2F, Fig2G, Fig2H, Fig2I, Fig2J, Fig3A, Fig3B, Fig3C, Fig3D, Fig3E, Fig4A, Fig4B, Fig4C, Fig4D, Fig4E, Fig4F …]
